# Supplementary material for: Proteomic data of the Trypanosoma cruzi insect-dwelling epimastigotes overexpressing the RNA-binding protein UBP1
Source: Data Brief. 2024 Jan 24;53:110085. doi: 10.1016/j.dib.2024.110085 (PMC10859248; doi:10.1016/j.dib.2024.110085)
Supplement: Table S1 — List of 379 affected proteins after UBP1-GFP overexpression with ≥2-fold change. Of these, 207 proteins were up-regulated and 172 were down-regulated. [file mmc1.xlsx]

## Sheet: 207 Up
Up-regulated proteins in UBP1-GFP sample
Accession	Systematic GeneID	Description	FC OE/WT	Log2FC OE/WT
Q4D004	TcCLB.509505.10	Protein disulfide isomerase, putative (Fragment) OS=Trypanosoma cruzi (strain CL Brener) OX=353153 GN=Tc00.1047053509505.10 PE=3 SV=1	4.01341	2.00483
Q4DVF8	TcCLB.506859.180	Uncharacterized protein OS=Trypanosoma cruzi (strain CL Brener) OX=353153 GN=Tc00.1047053506859.180 PE=4 SV=1	2.75627	1.46271
Q4E5P5	TcCLB.506529.360	Cytochrome C oxidase subunit IV, putative OS=Trypanosoma cruzi (strain CL Brener) OX=353153 GN=Tc00.1047053506529.360 PE=4 SV=1	5.84727	2.54776
Q4D6W0	TcCLB.510525.110	Histone H2A OS=Trypanosoma cruzi (strain CL Brener) OX=353153 GN=Tc00.1047053510525.110 PE=3 SV=1	3.35709	1.74721
Q4D5Q8	TcCLB.506865.2	Nucleoside phosphorylase, putative (Fragment) OS=Trypanosoma cruzi (strain CL Brener) OX=353153 GN=Tc00.1047053506865.2 PE=4 SV=1	4.03145	2.0113
Q4DG38	TcCLB.510761.73	Dynein light chain roadblock OS=Trypanosoma cruzi (strain CL Brener) OX=353153 GN=Tc00.1047053510761.73 PE=3 SV=1	2.92997	1.55088
Q4D1B8	TcCLB.509997.30	Tryparedoxin, putative OS=Trypanosoma cruzi (strain CL Brener) OX=353153 GN=Tc00.1047053509997.30 PE=4 SV=1	2.61	1.38405
Q4D5A7	TcCLB.511633.79	Microtubule-associated protein, putative (Fragment) OS=Trypanosoma cruzi (strain CL Brener) OX=353153 GN=Tc00.1047053511633.79 PE=4 SV=1	2.8512	1.51157
Q4DCB8	TcCLB.503559.109	Electron-transfer-flavoprotein, alpha polypeptide, putative OS=Trypanosoma cruzi (strain CL Brener) OX=353153 GN=Tc00.1047053503559.109 PE=4 SV=1	2.41395	1.2714
Q4CL55	TcCLB.484299.10	Trypanothione reductase, putative (Fragment) OS=Trypanosoma cruzi (strain CL Brener) OX=353153 GN=Tc00.1047053484299.10 PE=4 SV=1	2.55678	1.35433
Q4D8F7	TcCLB.508567.70	Peptidyl-prolyl cis-trans isomerase OS=Trypanosoma cruzi (strain CL Brener) OX=353153 GN=Tc00.1047053508567.70 PE=4 SV=1	2.23904	1.16288
Q4D586	TcCLB.507927.60	DJ-1_PfpI domain-containing protein OS=Trypanosoma cruzi (strain CL Brener) OX=353153 GN=Tc00.1047053507927.60 PE=4 SV=1	2.27976	1.18888
Q4E301	TcCLB.506435.410	Uracil phosphoribosyltransferase, putative OS=Trypanosoma cruzi (strain CL Brener) OX=353153 GN=Tc00.1047053506435.410 PE=4 SV=1	2.42665	1.27897
Q4D3K0	TcCLB.506573.30	Tyrosyl or methionyl-tRNA synthetase, putative OS=Trypanosoma cruzi (strain CL Brener) OX=353153 GN=Tc00.1047053506573.30 PE=4 SV=1	2.5108	1.32815
Q4D6Q6	TcCLB.511733.90	Uncharacterized protein OS=Trypanosoma cruzi (strain CL Brener) OX=353153 GN=Tc00.1047053511733.90 PE=4 SV=1	2.21549	1.14763
Q4CRX7	TcCLB.503745.30	Ascorbate-dependent peroxidase, putative OS=Trypanosoma cruzi (strain CL Brener) OX=353153 GN=Tc00.1047053503745.30 PE=3 SV=1	3.51382	1.81304
Q4E1B5	TcCLB.511807.290	SEP domain-containing protein OS=Trypanosoma cruzi (strain CL Brener) OX=353153 GN=Tc00.1047053511807.290 PE=4 SV=1	2.3062	1.20552
Q4CX02	TcCLB.508661.34	Uncharacterized protein OS=Trypanosoma cruzi (strain CL Brener) OX=353153 GN=Tc00.1047053508661.34 PE=4 SV=1	2.15779	1.10956
Q4CU39	TcCLB.507923.10	L-threonine 3-dehydrogenase, putative OS=Trypanosoma cruzi (strain CL Brener) OX=353153 GN=Tc00.1047053507923.10 PE=4 SV=1	2.09375	1.06609
Q4D2P4	TcCLB.506193.60	Ascorbate-dependent peroxidase, putative OS=Trypanosoma cruzi (strain CL Brener) OX=353153 GN=Tc00.1047053506193.60 PE=3 SV=1	3.86703	1.95123
Q4CVB5	TcCLB.503687.40	40 kDa cyclophilin, putative OS=Trypanosoma cruzi (strain CL Brener) OX=353153 GN=Tc00.1047053503687.40 PE=4 SV=1	2.4209	1.27554
Q4CU92	TcCLB.510947.30	Uncharacterized protein OS=Trypanosoma cruzi (strain CL Brener) OX=353153 GN=Tc00.1047053510947.30 PE=4 SV=1	2.70231	1.43419
Q4D488	TcCLB.509317.60	RNA-binding protein, putative OS=Trypanosoma cruzi (strain CL Brener) OX=353153 GN=Tc00.1047053509317.60 PE=4 SV=1	3.74803	1.90613
Q4D714	TcCLB.504431.64	High mobility group protein, putative OS=Trypanosoma cruzi (strain CL Brener) OX=353153 GN=Tc00.1047053504431.64 PE=4 SV=1	2.09894	1.06966
Q4DQ49	TcCLB.508323.60	Centrin, putative OS=Trypanosoma cruzi (strain CL Brener) OX=353153 GN=Tc00.1047053508323.60 PE=4 SV=1	2.44977	1.29265
Q4D6Z4	TcCLB.503479.30	Adenylate kinase, putative OS=Trypanosoma cruzi (strain CL Brener) OX=353153 GN=Tc00.1047053503479.30 PE=3 SV=1	2.06677	1.04738
Q4D7Y4	TcCLB.510755.89	Kinetoplastid membrane protein KMP-11, putative OS=Trypanosoma cruzi (strain CL Brener) OX=353153 GN=Tc00.1047053510755.89 PE=4 SV=1	2.09401	1.06627
Q4CZG5	TcCLB.510821.60	Ribonucleoprotein p18, mitochondrial, putative OS=Trypanosoma cruzi (strain CL Brener) OX=353153 GN=Tc00.1047053510821.60 PE=4 SV=1	2.32547	1.21752
Q4CWE8	TcCLB.510335.10	Uncharacterized protein OS=Trypanosoma cruzi (strain CL Brener) OX=353153 GN=Tc00.1047053510335.10 PE=4 SV=1	2.21241	1.14562
Q4D439	TcCLB.503999.50	Ubiquitin-conjugating enzyme-like, putative OS=Trypanosoma cruzi (strain CL Brener) OX=353153 GN=Tc00.1047053503999.50 PE=4 SV=1	2.41911	1.27448
Q4CXS7	TcCLB.507839.18	Uncharacterized protein OS=Trypanosoma cruzi (strain CL Brener) OX=353153 GN=Tc00.1047053507839.18 PE=4 SV=1	5.95538	2.57419
Q4D9I5	TcCLB.507061.30	Superoxide dismutase OS=Trypanosoma cruzi (strain CL Brener) OX=353153 GN=Tc00.1047053507061.30 PE=3 SV=1	2.61023	1.38417
Q4E0I0	TcCLB.508325.160	Retrotransposon hot spot (RHS) protein, putative OS=Trypanosoma cruzi (strain CL Brener) OX=353153 GN=Tc00.1047053508325.160 PE=4 SV=1	2.0291	1.02084
Q4CRW7	TcCLB.511691.39	Sacchrp_dh_NADP domain-containing protein (Fragment) OS=Trypanosoma cruzi (strain CL Brener) OX=353153 GN=Tc00.1047053511691.39 PE=4 SV=1	3.23431	1.69346
Q4DCC7	TcCLB.508895.50	RNA-binding protein, putative OS=Trypanosoma cruzi (strain CL Brener) OX=353153 GN=Tc00.1047053508895.50 PE=4 SV=1	2.2823	1.19049
Q4E0R2	TcCLB.506297.60	START domain-containing protein OS=Trypanosoma cruzi (strain CL Brener) OX=353153 GN=Tc00.1047053506297.60 PE=4 SV=1	3.71858	1.89475
Q4DDB3	TcCLB.505193.100	Uncharacterized protein OS=Trypanosoma cruzi (strain CL Brener) OX=353153 GN=Tc00.1047053505193.100 PE=4 SV=1	7.96459	2.9936
Q4DJ40	TcCLB.511239.49	Adenosine 5'-monophosphoramidase, putative OS=Trypanosoma cruzi (strain CL Brener) OX=353153 GN=Tc00.1047053511239.49 PE=4 SV=1	3.54545	1.82597
Q4CR32	TcCLB.511143.12	Uncharacterized protein OS=Trypanosoma cruzi (strain CL Brener) OX=353153 GN=Tc00.1047053511143.12 PE=4 SV=1	2.25148	1.17088
Q4D3W1	TcCLB.508375.60	Uncharacterized protein OS=Trypanosoma cruzi (strain CL Brener) OX=353153 GN=Tc00.1047053508375.60 PE=4 SV=1	2.3629	1.24056
Q4E1N5	TcCLB.507093.220	RNA-binding protein, putative OS=Trypanosoma cruzi (strain CL Brener) OX=353153 GN=Tc00.1047053507093.220 PE=4 SV=1	6.38435	2.67454
Q4DBS6	TcCLB.509537.70	Uncharacterized protein OS=Trypanosoma cruzi (strain CL Brener) OX=353153 GN=Tc00.1047053509537.70 PE=4 SV=1	6.87479	2.78132
Q4D0R5	TcCLB.509831.33	Uncharacterized protein OS=Trypanosoma cruzi (strain CL Brener) OX=353153 GN=Tc00.1047053509831.33 PE=4 SV=1	2.8685	1.5203
Q4CM25	TcCLB.503873.10	NADH-cytochrome b5 reductase OS=Trypanosoma cruzi (strain CL Brener) OX=353153 GN=Tc00.1047053503873.10 PE=3 SV=1	3.02006	1.59458
Q4D231	TcCLB.510635.40	Uncharacterized protein OS=Trypanosoma cruzi (strain CL Brener) OX=353153 GN=Tc00.1047053510635.40 PE=4 SV=1	5.23825	2.38908
Q4DFQ0	TcCLB.509911.74	Uncharacterized protein OS=Trypanosoma cruzi (strain CL Brener) OX=353153 GN=Tc00.1047053509911.74 PE=4 SV=1	2.26777	1.18128
Q4DHS3	TcCLB.507787.80	Uncharacterized protein OS=Trypanosoma cruzi (strain CL Brener) OX=353153 GN=Tc00.1047053507787.80 PE=4 SV=1	2.04595	1.03277
Q4DXV2	TcCLB.510719.60	Biotin/lipoate protein ligase, putative OS=Trypanosoma cruzi (strain CL Brener) OX=353153 GN=Tc00.1047053510719.60 PE=4 SV=1	2.8954	1.53376
Q4DYJ8	TcCLB.506211.200	Aminopeptidase, putative OS=Trypanosoma cruzi (strain CL Brener) OX=353153 GN=Tc00.1047053506211.200 PE=4 SV=1	2.66178	1.41239
Q4DLA7	TcCLB.508293.90	Elongation factor 1-gamma (EF-1-gamma), putative OS=Trypanosoma cruzi (strain CL Brener) OX=353153 GN=Tc00.1047053508293.90 PE=3 SV=1	5.30885	2.4084
Q4DL39	TcCLB.503893.90	Stress-response A/B barrel domain-containing protein OS=Trypanosoma cruzi (strain CL Brener) OX=353153 GN=Tc00.1047053503893.90 PE=4 SV=1	2.53763	1.34348
Q4DZJ9	TcCLB.508799.160	Cytochrome b5-like, putative OS=Trypanosoma cruzi (strain CL Brener) OX=353153 GN=Tc00.1047053508799.160 PE=3 SV=1	3.67725	1.87863
Q4E641	TcCLB.508153.490	Peptidyl-prolyl cis-trans isomerase OS=Trypanosoma cruzi (strain CL Brener) OX=353153 GN=Tc00.1047053508153.490 PE=4 SV=1	2.06848	1.04857
Q4DNZ3	TcCLB.507519.150	Adenine phosphoribosyltransferase, putative OS=Trypanosoma cruzi (strain CL Brener) OX=353153 GN=Tc00.1047053507519.150 PE=4 SV=1	7.24364	2.85672
Q4DYC0	TcCLB.511817.70	Uncharacterized protein OS=Trypanosoma cruzi (strain CL Brener) OX=353153 GN=Tc00.1047053511817.70 PE=4 SV=1	2.78147	1.47585
Q4DQN2	TcCLB.509109.30	APH domain-containing protein OS=Trypanosoma cruzi (strain CL Brener) OX=353153 GN=Tc00.1047053509109.30 PE=4 SV=1	2.24392	1.16602
Q4CZP6	TcCLB.508507.40	Stress-response A/B barrel domain-containing protein OS=Trypanosoma cruzi (strain CL Brener) OX=353153 GN=Tc00.1047053508507.40 PE=4 SV=1	6.19004	2.62995
Q4E2V9	TcCLB.511283.10	Uncharacterized protein OS=Trypanosoma cruzi (strain CL Brener) OX=353153 GN=Tc00.1047053511283.10 PE=4 SV=1	2.01166	1.00838
Q4DFG8	TcCLB.506155.10	Uncharacterized protein OS=Trypanosoma cruzi (strain CL Brener) OX=353153 GN=Tc00.1047053506155.10 PE=4 SV=1	2.34876	1.2319
Q4DSB7	TcCLB.509767.170	Uncharacterized protein OS=Trypanosoma cruzi (strain CL Brener) OX=353153 GN=Tc00.1047053509767.170 PE=4 SV=1	2.3296	1.22008
Q4D4W4	TcCLB.507275.24	Ubiquitin-fold modifier 1 OS=Trypanosoma cruzi (strain CL Brener) OX=353153 GN=Tc00.1047053507275.24 PE=3 SV=1	4.9189	2.29834
Q4CWP2	TcCLB.509353.60	Calmodulin, putative OS=Trypanosoma cruzi (strain CL Brener) OX=353153 GN=Tc00.1047053509353.60 PE=4 SV=1	2.47228	1.30584
Q4D1H0	TcCLB.511145.60	ATP synthase F1 subunit gamma protein, putative OS=Trypanosoma cruzi (strain CL Brener) OX=353153 GN=Tc00.1047053511145.60 PE=4 SV=1	2.06621	1.04699
Q4DNS7	TcCLB.511589.10	ATP synthase, putative OS=Trypanosoma cruzi (strain CL Brener) OX=353153 GN=Tc00.1047053511589.10 PE=4 SV=1	2.42181	1.27609
Q4DDK1	TcCLB.509267.40	CSN8_PSD8_EIF3K domain-containing protein OS=Trypanosoma cruzi (strain CL Brener) OX=353153 GN=Tc00.1047053509267.40 PE=4 SV=1	2.21643	1.14824
Q4D3T6	TcCLB.510963.39	PUB domain-containing protein OS=Trypanosoma cruzi (strain CL Brener) OX=353153 GN=Tc00.1047053510963.39 PE=4 SV=1	2.72265	1.44501
Q4DIR8	TcCLB.511661.50	Small ubiquitin protein, putative OS=Trypanosoma cruzi (strain CL Brener) OX=353153 GN=Tc00.1047053511661.50 PE=4 SV=1	2.08649	1.06108
Q4CT89	TcCLB.509069.14	Uncharacterized protein OS=Trypanosoma cruzi (strain CL Brener) OX=353153 GN=Tc00.1047053509069.14 PE=4 SV=1	2.709	1.43776
Q4DLY4	TcCLB.506753.70	Uncharacterized protein OS=Trypanosoma cruzi (strain CL Brener) OX=353153 GN=Tc00.1047053506753.70 PE=4 SV=1	3.11224	1.63795
Q4CRM5	TcCLB.509917.19	Retrotransposon hot spot (RHS) protein, putative (Fragment) OS=Trypanosoma cruzi (strain CL Brener) OX=353153 GN=Tc00.1047053509917.19 PE=4 SV=1	2.01842	1.01323
Q4CYA0	TcCLB.509627.30	Proteasome regulatory non-ATPase subunit 11, putative OS=Trypanosoma cruzi (strain CL Brener) OX=353153 GN=Tc00.1047053509627.30 PE=4 SV=1	2.0817	1.05776
Q4CT87	TcCLB.509069.30	Tubulin-specific chaperone A OS=Trypanosoma cruzi (strain CL Brener) OX=353153 GN=Tc00.1047053509069.30 PE=3 SV=1	3.30607	1.72512
Q4DLZ8	TcCLB.510603.80	Protein tyrosine phosphatase-like protein, putative OS=Trypanosoma cruzi (strain CL Brener) OX=353153 GN=Tc00.1047053510603.80 PE=4 SV=1	9.22533	3.2056
Q4CVP1	TcCLB.509289.30	Uncharacterized protein OS=Trypanosoma cruzi (strain CL Brener) OX=353153 GN=Tc00.1047053509289.30 PE=4 SV=1	10.928	3.44996
Q4CX34	TcCLB.506709.10	Uncharacterized protein OS=Trypanosoma cruzi (strain CL Brener) OX=353153 GN=Tc00.1047053506709.10 PE=4 SV=1	2.48113	1.311
Q4DJV2	TcCLB.511717.90	Mannose-6-phosphate isomerase OS=Trypanosoma cruzi (strain CL Brener) OX=353153 GN=Tc00.1047053511717.90 PE=3 SV=1	2.17012	1.11777
Q4DK75	TcCLB.509601.100	Uncharacterized protein OS=Trypanosoma cruzi (strain CL Brener) OX=353153 GN=Tc00.1047053509601.100 PE=4 SV=1	3.01105	1.59027
Q4DHL2	TcCLB.504137.90	Uncharacterized protein OS=Trypanosoma cruzi (strain CL Brener) OX=353153 GN=Tc00.1047053504137.90 PE=4 SV=1	2.49682	1.32009
Q4DUU1	TcCLB.508501.250	Thymidylate_kin domain-containing protein OS=Trypanosoma cruzi (strain CL Brener) OX=353153 GN=Tc00.1047053508501.250 PE=4 SV=1	2.3031	1.20358
Q4CZQ7	TcCLB.510123.20	Mitogen activated protein kinase, putative OS=Trypanosoma cruzi (strain CL Brener) OX=353153 GN=Tc00.1047053510123.20 PE=4 SV=1	2.49314	1.31796
Q4DLX3	TcCLB.506753.170	Ubiquinone biosynthesis protein COQ4 homolog 2, mitochondrial OS=Trypanosoma cruzi (strain CL Brener) OX=353153 GN=Tc00.1047053506753.170 PE=3 SV=1	12.6203	3.65767
Q4CWE6	TcCLB.509509.20	C-1-tetrahydrofolate synthase, cytoplasmic, putative OS=Trypanosoma cruzi (strain CL Brener) OX=353153 GN=Tc00.1047053509509.20 PE=3 SV=1	2.43058	1.2813
Q4CY73	TcCLB.511323.40	Histone H2A OS=Trypanosoma cruzi (strain CL Brener) OX=353153 GN=Tc00.1047053511323.40 PE=3 SV=1	2.15873	1.11018
Q4CY61	TcCLB.509793.40	Kinetoplast DNA-associated protein, putative OS=Trypanosoma cruzi (strain CL Brener) OX=353153 GN=Tc00.1047053509793.40 PE=4 SV=1	2.0481	1.03429
Q4DKQ2	TcCLB.511867.140	Acyl carrier protein OS=Trypanosoma cruzi (strain CL Brener) OX=353153 GN=Tc00.1047053511867.140 PE=3 SV=1	2.28915	1.19481
Q4DXI1	TcCLB.506941.150	Sphingosine phosphate lyase-like protein, putative OS=Trypanosoma cruzi (strain CL Brener) OX=353153 GN=Tc00.1047053506941.150 PE=3 SV=1	2.90909	1.54057
Q4D4E3	TcCLB.503431.20	Uncharacterized protein OS=Trypanosoma cruzi (strain CL Brener) OX=353153 GN=Tc00.1047053503431.20 PE=4 SV=1	18.8859	4.23923
Q4D4C9	TcCLB.506831.40	3-hydroxy-3-methylglutaryl coenzyme A reductase OS=Trypanosoma cruzi (strain CL Brener) OX=353153 GN=Tc00.1047053506831.40 PE=3 SV=1	3.87882	1.95562
Q4CNP4	TcCLB.503935.20	2-oxoglutarate dehydrogenase, E2 component, dihydrolipoamide succinyltransferase, putative OS=Trypanosoma cruzi (strain CL Brener) OX=353153 GN=Tc00.1047053503935.20 PE=4 SV=1	2.928	1.54991
Q4CYN4	TcCLB.511231.69	Uncharacterized protein OS=Trypanosoma cruzi (strain CL Brener) OX=353153 GN=Tc00.1047053511231.69 PE=4 SV=1	2.03442	1.02461
Q4DFG7	TcCLB.506155.20	VHS domain-containing protein OS=Trypanosoma cruzi (strain CL Brener) OX=353153 GN=Tc00.1047053506155.20 PE=4 SV=1	4.43744	2.14973
Q4E3G1	TcCLB.507611.310	Eukaryotic translation initiation factor 3 subunit 8, putative OS=Trypanosoma cruzi (strain CL Brener) OX=353153 GN=Tc00.1047053507611.310 PE=4 SV=1	2.27275	1.18444
Q4DVM9	TcCLB.508207.70	Adenine phosphoribosyltransferase, putative OS=Trypanosoma cruzi (strain CL Brener) OX=353153 GN=Tc00.1047053508207.70 PE=4 SV=1	2.33789	1.22521
Q4CTM1	TcCLB.503813.10	Uncharacterized protein OS=Trypanosoma cruzi (strain CL Brener) OX=353153 GN=Tc00.1047053503813.10 PE=4 SV=1	8.76275	3.13138
Q4DSP9	TcCLB.509937.150	Serine hydroxymethyltransferase OS=Trypanosoma cruzi (strain CL Brener) OX=353153 GN=Tc00.1047053509937.150 PE=3 SV=1	2.11636	1.08158
Q4E026	TcCLB.507063.70	Trans-sialidase, putative OS=Trypanosoma cruzi (strain CL Brener) OX=353153 GN=Tc00.1047053507063.70 PE=4 SV=1	3.61816	1.85526
Q4CME2	TcCLB.503597.10	Homoserine kinase, putative OS=Trypanosoma cruzi (strain CL Brener) OX=353153 GN=Tc00.1047053503597.10 PE=3 SV=1	2.64216	1.40172
Q4CTX9	TcCLB.508595.50	Cysteine peptidase, putative (Fragment) OS=Trypanosoma cruzi (strain CL Brener) OX=353153 GN=Tc00.1047053508595.50 PE=4 SV=1	2.50885	1.32703
Q4DET5	TcCLB.506175.40	UBA domain-containing protein OS=Trypanosoma cruzi (strain CL Brener) OX=353153 GN=Tc00.1047053506175.40 PE=4 SV=1	4.45016	2.15386
Q4DBB6	TcCLB.509161.60	AMMECR1 domain-containing protein OS=Trypanosoma cruzi (strain CL Brener) OX=353153 GN=Tc00.1047053509161.60 PE=4 SV=1	6.44371	2.68789
Q4DT68	TcCLB.511511.150	Sphingosine phosphate lyase-like protein, putative OS=Trypanosoma cruzi (strain CL Brener) OX=353153 GN=Tc00.1047053511511.150 PE=3 SV=1	2.37772	1.24958
Q4D4J3	TcCLB.508445.40	Uncharacterized protein OS=Trypanosoma cruzi (strain CL Brener) OX=353153 GN=Tc00.1047053508445.40 PE=4 SV=1	2.1963	1.13508
Q4CUS0	TcCLB.506715.40	Uncharacterized protein OS=Trypanosoma cruzi (strain CL Brener) OX=353153 GN=Tc00.1047053506715.40 PE=4 SV=1	3.3677	1.75177
Q4D932	TcCLB.508897.110	Peptidylprolyl isomerase OS=Trypanosoma cruzi (strain CL Brener) OX=353153 GN=Tc00.1047053508897.110 PE=4 SV=1	2.33481	1.2233
Q4E4U5	TcCLB.508461.150	HD domain-containing protein OS=Trypanosoma cruzi (strain CL Brener) OX=353153 GN=Tc00.1047053508461.150 PE=4 SV=1	3.24447	1.69798
Q4CKX3	TcCLB.481435.9	Clathrin heavy chain, putative (Fragment) OS=Trypanosoma cruzi (strain CL Brener) OX=353153 GN=Tc00.1047053481435.9 PE=4 SV=1	2.49116	1.31682
Q4DTY2	TcCLB.509233.80	Heat shock protein DnaJ, putative OS=Trypanosoma cruzi (strain CL Brener) OX=353153 GN=Tc00.1047053509233.80 PE=4 SV=1	2.25552	1.17346
Q4CRX2	TcCLB.503449.30	Clathrin coat assembly protein, putative OS=Trypanosoma cruzi (strain CL Brener) OX=353153 GN=Tc00.1047053503449.30 PE=4 SV=1	2.21016	1.14415
Q4D146	TcCLB.506985.10	Epimerase domain-containing protein OS=Trypanosoma cruzi (strain CL Brener) OX=353153 GN=Tc00.1047053506985.10 PE=4 SV=1	2.61193	1.38511
Q4CKN0	TcCLB.510319.9	Uncharacterized protein (Fragment) OS=Trypanosoma cruzi (strain CL Brener) OX=353153 GN=Tc00.1047053510319.9 PE=4 SV=1	2.2743	1.18542
Q4E611	TcCLB.508153.820	Inorganic pyrophosphatase, putative OS=Trypanosoma cruzi (strain CL Brener) OX=353153 GN=Tc00.1047053508153.820 PE=4 SV=1	4.07732	2.02762
Q4DRE9	TcCLB.508547.180	Uncharacterized protein OS=Trypanosoma cruzi (strain CL Brener) OX=353153 GN=Tc00.1047053508547.180 PE=4 SV=1	3.10802	1.63599
Q4DP58	TcCLB.509599.180	Uncharacterized protein OS=Trypanosoma cruzi (strain CL Brener) OX=353153 GN=Tc00.1047053509599.180 PE=4 SV=1	2.81397	1.49261
Q4D2E2	TcCLB.506869.34	Rad60-SLD_2 domain-containing protein OS=Trypanosoma cruzi (strain CL Brener) OX=353153 GN=Tc00.1047053506869.34 PE=4 SV=1	2.29079	1.19585
Q4CVN6	TcCLB.510827.10	Uncharacterized protein OS=Trypanosoma cruzi (strain CL Brener) OX=353153 GN=Tc00.1047053510827.10 PE=4 SV=1	2.00819	1.0059
Q4E1D0	TcCLB.511807.140	Uncharacterized protein OS=Trypanosoma cruzi (strain CL Brener) OX=353153 GN=Tc00.1047053511807.140 PE=4 SV=1	6.09192	2.6069
Q4CNF0	TcCLB.508743.10	Mucin-like glycoprotein, putative OS=Trypanosoma cruzi (strain CL Brener) OX=353153 GN=Tc00.1047053508743.10 PE=4 SV=1	14.268	3.83471
Q4CXE1	TcCLB.508271.30	Uncharacterized protein OS=Trypanosoma cruzi (strain CL Brener) OX=353153 GN=Tc00.1047053508271.30 PE=4 SV=1	2.29597	1.1991
Q4DHV9	TcCLB.507649.80	Nucleolar RNA-binding protein, putative OS=Trypanosoma cruzi (strain CL Brener) OX=353153 GN=Tc00.1047053507649.80 PE=4 SV=1	2.1293	1.09038
Q4E023	TcCLB.507063.100	DNA polymerase OS=Trypanosoma cruzi (strain CL Brener) OX=353153 GN=Tc00.1047053507063.100 PE=3 SV=1	2.12281	1.08597
Q4DQP0	TcCLB.506563.100	Uncharacterized protein OS=Trypanosoma cruzi (strain CL Brener) OX=353153 GN=Tc00.1047053506563.100 PE=3 SV=1	4.05378	2.01927
Q4DA08	TcCLB.506797.70	Lysophospholipase, putative OS=Trypanosoma cruzi (strain CL Brener) OX=353153 GN=Tc00.1047053506797.70 PE=4 SV=1	3.82294	1.93468
Q4CXZ8	TcCLB.511823.70	Farnesyl pyrophosphate synthase, putative OS=Trypanosoma cruzi (strain CL Brener) OX=353153 GN=Tc00.1047053511823.70 PE=3 SV=1	3.07269	1.6195
Q4D450	TcCLB.511229.100	Uncharacterized protein OS=Trypanosoma cruzi (strain CL Brener) OX=353153 GN=Tc00.1047053511229.100 PE=4 SV=1	7.73617	2.95162
Q4DHQ5	TcCLB.510149.100	HIT domain-containing protein OS=Trypanosoma cruzi (strain CL Brener) OX=353153 GN=Tc00.1047053510149.100 PE=4 SV=1	3.10371	1.634
Q4CWE4	TcCLB.509509.40	Uncharacterized protein OS=Trypanosoma cruzi (strain CL Brener) OX=353153 GN=Tc00.1047053509509.40 PE=4 SV=1	22.3407	4.4816
Q4DY99	TcCLB.511817.270	Uncharacterized protein OS=Trypanosoma cruzi (strain CL Brener) OX=353153 GN=Tc00.1047053511817.270 PE=4 SV=1	3.30164	1.72318
Q4D0W9	TcCLB.508779.50	RF_PROK_I domain-containing protein OS=Trypanosoma cruzi (strain CL Brener) OX=353153 GN=Tc00.1047053508779.50 PE=4 SV=1	6.44629	2.68847
Q4DIL2	TcCLB.504213.40	Uncharacterized protein OS=Trypanosoma cruzi (strain CL Brener) OX=353153 GN=Tc00.1047053504213.40 PE=4 SV=1	2.74406	1.45631
Q4E3H9	TcCLB.510329.340	Uncharacterized protein OS=Trypanosoma cruzi (strain CL Brener) OX=353153 GN=Tc00.1047053510329.340 PE=4 SV=1	4.46923	2.16003
Q4D7F2	TcCLB.509205.30	Eukaryotic translation initiation factor 3 subunit E OS=Trypanosoma cruzi (strain CL Brener) OX=353153 GN=Tc00.1047053509205.30 PE=3 SV=1	7.55572	2.91757
Q4CSH0	TcCLB.503563.14	ADG1, putative OS=Trypanosoma cruzi (strain CL Brener) OX=353153 GN=Tc00.1047053503563.14 PE=4 SV=1	2.65385	1.40809
Q4E1D4	TcCLB.511807.110	GMP synthase, putative OS=Trypanosoma cruzi (strain CL Brener) OX=353153 GN=Tc00.1047053511807.110 PE=4 SV=1	2.06162	1.04378
Q4E591	TcCLB.506559.380	Centrin, putative OS=Trypanosoma cruzi (strain CL Brener) OX=353153 GN=Tc00.1047053506559.380 PE=4 SV=1	2.02796	1.02003
Q4CZQ6	TcCLB.510123.24	Uncharacterized protein OS=Trypanosoma cruzi (strain CL Brener) OX=353153 GN=Tc00.1047053510123.24 PE=4 SV=1	2.79113	1.48085
Q4CY77	TcCLB.503869.50	Exosome-associated protein 1, putative OS=Trypanosoma cruzi (strain CL Brener) OX=353153 GN=Tc00.1047053503869.50 PE=4 SV=1	3.3642	1.75027
Q4DBR0	TcCLB.508625.160	Pumilio/PUF RNA binding protein 1, putative OS=Trypanosoma cruzi (strain CL Brener) OX=353153 GN=Tc00.1047053508625.160 PE=4 SV=1	2.17294	1.11965
Q4D755	TcCLB.504071.50	Spliceosome-associated protein, putative OS=Trypanosoma cruzi (strain CL Brener) OX=353153 GN=Tc00.1047053504071.50 PE=4 SV=1	2.04732	1.03374
Q4DZ93	TcCLB.504105.190	Uncharacterized protein OS=Trypanosoma cruzi (strain CL Brener) OX=353153 GN=Tc00.1047053504105.190 PE=4 SV=1	5.58421	2.48135
Q4E4U7	TcCLB.508461.146	Uncharacterized protein OS=Trypanosoma cruzi (strain CL Brener) OX=353153 GN=Tc00.1047053508461.146 PE=4 SV=1	2.37129	1.24567
Q4E2X8	TcCLB.508175.180	Uncharacterized protein OS=Trypanosoma cruzi (strain CL Brener) OX=353153 GN=Tc00.1047053508175.180 PE=4 SV=1	3.7047	1.88936
Q4E649	TcCLB.508153.410	Uncharacterized protein OS=Trypanosoma cruzi (strain CL Brener) OX=353153 GN=Tc00.1047053508153.410 PE=4 SV=1	3.23129	1.69211
Q4E1X0	TcCLB.507993.80	Protein kinase, putative OS=Trypanosoma cruzi (strain CL Brener) OX=353153 GN=Tc00.1047053507993.80 PE=4 SV=1	2.27046	1.18298
Q4D5R4	TcCLB.506477.10	Cytochrome c oxidase assembly factor, putative OS=Trypanosoma cruzi (strain CL Brener) OX=353153 GN=Tc00.1047053506477.10 PE=4 SV=1	3.35354	1.74569
Q4E3F8	TcCLB.507611.340	Uncharacterized protein OS=Trypanosoma cruzi (strain CL Brener) OX=353153 GN=Tc00.1047053507611.340 PE=4 SV=1	5.51538	2.46346
Q4CQR5	TcCLB.511505.30	BILBO1_N domain-containing protein OS=Trypanosoma cruzi (strain CL Brener) OX=353153 GN=Tc00.1047053511505.30 PE=4 SV=1	3.66998	1.87577
Q4CRV2	TcCLB.503463.10	Protein kinase C substrate protein, heavy chain, putative (Fragment) OS=Trypanosoma cruzi (strain CL Brener) OX=353153 GN=Tc00.1047053503463.10 PE=4 SV=1	4.50605	2.17186
Q4CXU0	TcCLB.509177.40	Uncharacterized protein OS=Trypanosoma cruzi (strain CL Brener) OX=353153 GN=Tc00.1047053509177.40 PE=4 SV=1	2.48172	1.31134
Q4E4K5	TcCLB.506925.470	Heat shock protein DnaJ, putative OS=Trypanosoma cruzi (strain CL Brener) OX=353153 GN=Tc00.1047053506925.470 PE=4 SV=1	2.19149	1.13191
Q4DRW9	TcCLB.507669.20	Uncharacterized protein OS=Trypanosoma cruzi (strain CL Brener) OX=353153 GN=Tc00.1047053507669.20 PE=4 SV=1	4.85442	2.2793
Q4CVY4	TcCLB.509597.20	Carbonic anhydrase-like protein, putative OS=Trypanosoma cruzi (strain CL Brener) OX=353153 GN=Tc00.1047053509597.20 PE=4 SV=1	2.44932	1.29238
Q4D754	TcCLB.504071.60	Uncharacterized protein OS=Trypanosoma cruzi (strain CL Brener) OX=353153 GN=Tc00.1047053504071.60 PE=4 SV=1	2.05737	1.0408
Q4DZF3	TcCLB.506825.90	Uncharacterized protein OS=Trypanosoma cruzi (strain CL Brener) OX=353153 GN=Tc00.1047053506825.90 PE=4 SV=1	2.71003	1.43831
Q4CWI5	TcCLB.506419.60	Nucleoporin (NUP54/57), putative OS=Trypanosoma cruzi (strain CL Brener) OX=353153 GN=Tc00.1047053506419.60 PE=4 SV=1	7.66605	2.93848
Q4DW34	TcCLB.507681.200	Serine carboxypeptidase S28, putative OS=Trypanosoma cruzi (strain CL Brener) OX=353153 GN=Tc00.1047053507681.200 PE=4 SV=1	4.47353	2.16141
Q4DG99	TcCLB.506457.70	Uncharacterized protein OS=Trypanosoma cruzi (strain CL Brener) OX=353153 GN=Tc00.1047053506457.70 PE=4 SV=1	2.95719	1.56423
Q4CXN7	TcCLB.511115.40	Transcription elongation factor S-II, putative OS=Trypanosoma cruzi (strain CL Brener) OX=353153 GN=Tc00.1047053511115.40 PE=4 SV=1	2.55089	1.351
Q4E2I4	TcCLB.508479.360	Uncharacterized protein OS=Trypanosoma cruzi (strain CL Brener) OX=353153 GN=Tc00.1047053508479.360 PE=4 SV=1	2.04346	1.03102
Q4CUL1	TcCLB.430605.20	NLI-interacting factor, putative OS=Trypanosoma cruzi (strain CL Brener) OX=353153 GN=Tc00.1047053430605.20 PE=4 SV=1	2.04761	1.03394
Q4DEM3	TcCLB.507941.20	Uncharacterized protein OS=Trypanosoma cruzi (strain CL Brener) OX=353153 GN=Tc00.1047053507941.20 PE=4 SV=1	5.11205	2.3539
Q4DR52	TcCLB.509905.150	Trans-sialidase, putative OS=Trypanosoma cruzi (strain CL Brener) OX=353153 GN=Tc00.1047053509905.150 PE=4 SV=1	207.536	7.69722
Q4D724	TcCLB.506275.70	Uncharacterized protein OS=Trypanosoma cruzi (strain CL Brener) OX=353153 GN=Tc00.1047053506275.70 PE=4 SV=1	24.1927	4.5965
Q4DNN5	TcCLB.506821.100	Nudix hydrolase domain-containing protein OS=Trypanosoma cruzi (strain CL Brener) OX=353153 GN=Tc00.1047053506821.100 PE=4 SV=1	2.40795	1.26781
Q4E4V2	TcCLB.508461.120	Uncharacterized protein OS=Trypanosoma cruzi (strain CL Brener) OX=353153 GN=Tc00.1047053508461.120 PE=4 SV=1	3.25376	1.70211
Q4D768	TcCLB.504159.10	Uncharacterized protein OS=Trypanosoma cruzi (strain CL Brener) OX=353153 GN=Tc00.1047053504159.10 PE=4 SV=1	4.06658	2.02382
Q4DCR9	TcCLB.509073.110	Uncharacterized protein OS=Trypanosoma cruzi (strain CL Brener) OX=353153 GN=Tc00.1047053509073.110 PE=4 SV=1	6.50704	2.702
Q4D025	TcCLB.510857.10	Carn_acyltransf domain-containing protein OS=Trypanosoma cruzi (strain CL Brener) OX=353153 GN=Tc00.1047053510857.10 PE=4 SV=1	2.00516	1.00372
Q4DLB9	TcCLB.506595.149	Retrotransposon hot spot (RHS) protein, putative (Fragment) OS=Trypanosoma cruzi (strain CL Brener) OX=353153 GN=Tc00.1047053506595.149 PE=4 SV=1	2.8407	1.50625
Q4D9S4	TcCLB.504045.120	Uncharacterized protein OS=Trypanosoma cruzi (strain CL Brener) OX=353153 GN=Tc00.1047053504045.120 PE=4 SV=1	3.42614	1.77658
Q4DBF6	TcCLB.508973.60	Uncharacterized protein OS=Trypanosoma cruzi (strain CL Brener) OX=353153 GN=Tc00.1047053508973.60 PE=4 SV=1	2.16376	1.11354
Q4DZY9	TcCLB.509805.180	HTH myb-type domain-containing protein OS=Trypanosoma cruzi (strain CL Brener) OX=353153 GN=Tc00.1047053509805.180 PE=4 SV=1	2.61266	1.38552
Q4E658	TcCLB.508153.330	Katanin-like protein, putative OS=Trypanosoma cruzi (strain CL Brener) OX=353153 GN=Tc00.1047053508153.330 PE=3 SV=1	3.48136	1.79965
Q4DDP8	TcCLB.510283.120	Uncharacterized protein OS=Trypanosoma cruzi (strain CL Brener) OX=353153 GN=Tc00.1047053510283.120 PE=4 SV=1	2.08808	1.06218
Q4DFY6	TcCLB.510655.40	Uncharacterized protein OS=Trypanosoma cruzi (strain CL Brener) OX=353153 GN=Tc00.1047053510655.40 PE=4 SV=1	2.37977	1.25082
Q4DY84	TcCLB.511907.30	Uncharacterized protein OS=Trypanosoma cruzi (strain CL Brener) OX=353153 GN=Tc00.1047053511907.30 PE=4 SV=1	4.28645	2.09978
Q4D5R2	TcCLB.506477.20	Vesicle-fusing ATPase, putative OS=Trypanosoma cruzi (strain CL Brener) OX=353153 GN=Tc00.1047053506477.20 PE=4 SV=1	5.24472	2.39087
Q4D201	TcCLB.503575.60	Protein kinase, putative OS=Trypanosoma cruzi (strain CL Brener) OX=353153 GN=Tc00.1047053503575.60 PE=4 SV=1	2.84708	1.50948
Q4DGX4	TcCLB.509213.140	Uncharacterized protein OS=Trypanosoma cruzi (strain CL Brener) OX=353153 GN=Tc00.1047053509213.140 PE=4 SV=1	2.55826	1.35516
Q4DBX3	TcCLB.504103.20	Uncharacterized protein OS=Trypanosoma cruzi (strain CL Brener) OX=353153 GN=Tc00.1047053504103.20 PE=4 SV=1	3.4107	1.77007
Q4E0M9	TcCLB.510307.230	Trans-sialidase, putative OS=Trypanosoma cruzi (strain CL Brener) OX=353153 GN=Tc00.1047053510307.230 PE=4 SV=1	7.8496	2.97262
Q4D968	TcCLB.506691.80	Ubiquitin-like domain-containing protein OS=Trypanosoma cruzi (strain CL Brener) OX=353153 GN=Tc00.1047053506691.80 PE=4 SV=1	2.18275	1.12615
Q4DN26	TcCLB.507615.100	Uncharacterized protein OS=Trypanosoma cruzi (strain CL Brener) OX=353153 GN=Tc00.1047053507615.100 PE=4 SV=1	2.32203	1.21539
Q4D4J8	TcCLB.503885.90	Uncharacterized protein OS=Trypanosoma cruzi (strain CL Brener) OX=353153 GN=Tc00.1047053503885.90 PE=4 SV=1	2.94954	1.56049
Q4DFE9	TcCLB.506519.110	Uncharacterized protein OS=Trypanosoma cruzi (strain CL Brener) OX=353153 GN=Tc00.1047053506519.110 PE=4 SV=1	2.819	1.49518
Q4DR37	TcCLB.504109.110	Cleavage and polyadenylation specificity factor subunit 2 OS=Trypanosoma cruzi (strain CL Brener) OX=353153 GN=Tc00.1047053504109.110 PE=3 SV=1	5.52985	2.46724
Q4E096	TcCLB.506679.80	Non-specific serine/threonine protein kinase OS=Trypanosoma cruzi (strain CL Brener) OX=353153 GN=Tc00.1047053506679.80 PE=4 SV=1	4.35468	2.12257
Q4DA87	TcCLB.506795.20	Uncharacterized protein OS=Trypanosoma cruzi (strain CL Brener) OX=353153 GN=Tc00.1047053506795.20 PE=4 SV=1	13.2293	3.72567
Q4CRY2	TcCLB.505363.10	Trans-sialidase, putative OS=Trypanosoma cruzi (strain CL Brener) OX=353153 GN=Tc00.1047053505363.10 PE=4 SV=1	12.9969	3.70009
Q4CVS4	TcCLB.420293.20	Trans-sialidase, putative OS=Trypanosoma cruzi (strain CL Brener) OX=353153 GN=Tc00.1047053420293.20 PE=4 SV=1	2.21602	1.14797
Q4CSS2	TcCLB.509281.20	Trans-sialidase, putative OS=Trypanosoma cruzi (strain CL Brener) OX=353153 GN=Tc00.1047053509281.20 PE=4 SV=1	2.38465	1.25378
Q4CYP9	TcCLB.506041.60	Uncharacterized protein OS=Trypanosoma cruzi (strain CL Brener) OX=353153 GN=Tc00.1047053506041.60 PE=4 SV=1	2.393	1.25882
Q4DDL0	TcCLB.511293.50	Kinesin, putative OS=Trypanosoma cruzi (strain CL Brener) OX=353153 GN=Tc00.1047053511293.50 PE=3 SV=1	2.10308	1.07251
Q4CSP1	TcCLB.507541.20	Uncharacterized protein OS=Trypanosoma cruzi (strain CL Brener) OX=353153 GN=Tc00.1047053507541.20 PE=4 SV=1	2.61702	1.38792
Q4DHI8	TcCLB.508569.10	Uncharacterized protein OS=Trypanosoma cruzi (strain CL Brener) OX=353153 GN=Tc00.1047053508569.10 PE=4 SV=1	5.55884	2.47478
Q4DHP8	TcCLB.511491.20	Uncharacterized protein OS=Trypanosoma cruzi (strain CL Brener) OX=353153 GN=Tc00.1047053511491.20 PE=4 SV=1	3.02656	1.59768
Q4CX10	TcCLB.506249.40	HU-CCDC81_euk_2 domain-containing protein OS=Trypanosoma cruzi (strain CL Brener) OX=353153 GN=Tc00.1047053506249.40 PE=4 SV=1	2.94138	1.55649
Q4E405	TcCLB.511127.150	Uncharacterized protein OS=Trypanosoma cruzi (strain CL Brener) OX=353153 GN=Tc00.1047053511127.150 PE=4 SV=1	2.63056	1.39537
Q4DFP8	TcCLB.509911.90	Peptidase, putative OS=Trypanosoma cruzi (strain CL Brener) OX=353153 GN=Tc00.1047053509911.90 PE=3 SV=1	3.04295	1.60547
Q4DRN2	TcCLB.509023.140	Uncharacterized protein OS=Trypanosoma cruzi (strain CL Brener) OX=353153 GN=Tc00.1047053509023.140 PE=4 SV=1	2.31844	1.21316
Q4D4T8	TcCLB.504253.10	Uncharacterized protein (Fragment) OS=Trypanosoma cruzi (strain CL Brener) OX=353153 GN=Tc00.1047053504253.10 PE=4 SV=1	2.26191	1.17754
Q4DKG3	TcCLB.503697.20	Uncharacterized protein OS=Trypanosoma cruzi (strain CL Brener) OX=353153 GN=Tc00.1047053503697.20 PE=4 SV=1	14.6956	3.87732
Q4E3B2	TcCLB.508355.160	CBF domain-containing protein OS=Trypanosoma cruzi (strain CL Brener) OX=353153 GN=Tc00.1047053508355.160 PE=4 SV=1	2.46813	1.30342
Q4DHC2	TcCLB.511153.40	Surface protease GP63, putative OS=Trypanosoma cruzi (strain CL Brener) OX=353153 GN=Tc00.1047053511153.40 PE=4 SV=1	21.8195	4.44755
Q4CR89	TcCLB.503803.10	rRNA biogenesis protein, putative OS=Trypanosoma cruzi (strain CL Brener) OX=353153 GN=Tc00.1047053503803.10 PE=4 SV=1	2.83382	1.50275
Q4DKL0	TcCLB.509999.40	Sec16_C domain-containing protein OS=Trypanosoma cruzi (strain CL Brener) OX=353153 GN=Tc00.1047053509999.40 PE=4 SV=1	2.39429	1.2596
Q4DDP3	TcCLB.507811.20	AP-3 complex subunit delta OS=Trypanosoma cruzi (strain CL Brener) OX=353153 GN=Tc00.1047053507811.20 PE=3 SV=1	3.42788	1.77731
Q4D7V1	TcCLB.508971.50	Ubiquitin-protein ligase-like, putative OS=Trypanosoma cruzi (strain CL Brener) OX=353153 GN=Tc00.1047053508971.50 PE=4 SV=1	2.06041	1.04293

## Sheet: 172 Down
Down-regulated proteins in UBP1-GFP sample
Accession	Systematic GeneID	Description	FC OE/WT	Log2FC OE/WT
Q4CU52	TcCLB.506263.10	D-isomer specific 2-hydroxyacid dehydrogenase-protein, putative (Fragment) OS=Trypanosoma cruzi (strain CL Brener) OX=353153 GN=Tc00.1047053506263.10 PE=4 SV=1	0.438432	-1.18957
Q4DAE1	TcCLB.510099.120	D-isomer specific 2-hydroxyacid dehydrogenase-protein, putative OS=Trypanosoma cruzi (strain CL Brener) OX=353153 GN=Tc00.1047053510099.120 PE=4 SV=1	0.498593	-1.00407
Q4DE00	TcCLB.508303.4	Ubiquitin-conjugating enzyme E2, putative OS=Trypanosoma cruzi (strain CL Brener) OX=353153 GN=Tc00.1047053508303.4 PE=3 SV=1	0.452231	-1.14487
Q4CSK6	TcCLB.509141.40	Uncharacterized protein OS=Trypanosoma cruzi (strain CL Brener) OX=353153 GN=Tc00.1047053509141.40 PE=4 SV=1	0.292769	-1.77217
Q4CXI1	TcCLB.510119.20	Elongation factor 1-alpha OS=Trypanosoma cruzi (strain CL Brener) OX=353153 GN=Tc00.1047053510119.20 PE=3 SV=1	0.363628	-1.45946
Q4DF37	TcCLB.508177.120	Cystathionine beta-synthase OS=Trypanosoma cruzi (strain CL Brener) OX=353153 GN=Tc00.1047053508177.120 PE=4 SV=1	0.369419	-1.43667
Q4E3A3	TcCLB.508355.260	60S acidic ribosomal protein P0 OS=Trypanosoma cruzi (strain CL Brener) OX=353153 GN=Tc00.1047053508355.260 PE=3 SV=1	0.476385	-1.0698
Q4E3A4	TcCLB.508355.250	60S acidic ribosomal protein P0 OS=Trypanosoma cruzi (strain CL Brener) OX=353153 GN=Tc00.1047053508355.250 PE=3 SV=1	0.243559	-2.03766
Q4CVX9	TcCLB.509695.170	60S ribosomal protein L9, putative OS=Trypanosoma cruzi (strain CL Brener) OX=353153 GN=Tc00.1047053509695.170 PE=4 SV=1	0.473543	-1.07843
Q4E4Q8	TcCLB.508461.500	60S ribosomal protein L27A/L29, putative OS=Trypanosoma cruzi (strain CL Brener) OX=353153 GN=Tc00.1047053508461.500 PE=1 SV=1	0.413044	-1.27563
Q4DTH5	TcCLB.508737.100	ATP-dependent Clp protease subunit, heat shock protein 78, putative OS=Trypanosoma cruzi (strain CL Brener) OX=353153 GN=Tc00.1047053508737.100 PE=4 SV=1	0.487321	-1.03706
Q4CU61	TcCLB.509671.80	60S ribosomal protein L5, putative OS=Trypanosoma cruzi (strain CL Brener) OX=353153 GN=Tc00.1047053509671.80 PE=1 SV=1	0.441657	-1.179
Q4DKS7	TcCLB.509569.100	Nucleoside phosphorylase, putative OS=Trypanosoma cruzi (strain CL Brener) OX=353153 GN=Tc00.1047053509569.100 PE=4 SV=1	0.408046	-1.29319
Q4D5X3	TcCLB.506167.40	Proteasome subunit alpha type OS=Trypanosoma cruzi (strain CL Brener) OX=353153 GN=Tc00.1047053506167.40 PE=3 SV=1	0.456864	-1.13016
Q4DKZ4	TcCLB.506957.90	60S ribosomal protein L18a OS=Trypanosoma cruzi (strain CL Brener) OX=353153 GN=Tc00.1047053506957.90 PE=3 SV=1	0.427805	-1.22498
Q4CP06	TcCLB.504949.14	60S ribosomal protein L6, putative OS=Trypanosoma cruzi (strain CL Brener) OX=353153 GN=Tc00.1047053504949.14 PE=4 SV=1	0.488647	-1.03314
Q4E581	TcCLB.506559.470	Ribosomal protein L35A, putative OS=Trypanosoma cruzi (strain CL Brener) OX=353153 GN=Tc00.1047053506559.470 PE=1 SV=1	0.435577	-1.199
Q4CVH3	TcCLB.505843.20	60S ribosomal protein L6, putative OS=Trypanosoma cruzi (strain CL Brener) OX=353153 GN=Tc00.1047053505843.20 PE=4 SV=1	0.39943	-1.32399
Q4DIV9	TcCLB.507709.50	60S ribosomal protein L6, putative OS=Trypanosoma cruzi (strain CL Brener) OX=353153 GN=Tc00.1047053507709.50 PE=1 SV=1	0.479089	-1.06163
Q4CML2	TcCLB.436535.19	Glucose-6-phosphate dehydrogenase, putative (Fragment) OS=Trypanosoma cruzi (strain CL Brener) OX=353153 GN=Tc00.1047053436535.19 PE=4 SV=1	0.0634718	-3.97774
Q4CQJ7	TcCLB.507251.20	Ribosomal protein L21E (60S), putative OS=Trypanosoma cruzi (strain CL Brener) OX=353153 GN=Tc00.1047053507251.20 PE=4 SV=1	0.471055	-1.08603
Q4DRM4	TcCLB.510741.10	Cystathione gamma lyase, putative (Fragment) OS=Trypanosoma cruzi (strain CL Brener) OX=353153 GN=Tc00.1047053510741.10 PE=3 SV=1	0.45561	-1.13413
Q4CMF1	TcCLB.508739.60	Histone H4 OS=Trypanosoma cruzi (strain CL Brener) OX=353153 GN=Tc00.1047053508739.60 PE=3 SV=1	0.492622	-1.02145
Q4DED2	TcCLB.506405.149	Ribosomal protein L21E (60S), putative OS=Trypanosoma cruzi (strain CL Brener) OX=353153 GN=Tc00.1047053506405.149 PE=1 SV=1	0.0984613	-3.3443
Q4DG65	TcCLB.511575.60	Isocitrate dehydrogenase [NADP] OS=Trypanosoma cruzi (strain CL Brener) OX=353153 GN=Tc00.1047053511575.60 PE=3 SV=1	0.288825	-1.79173
Q4D8K3	TcCLB.503453.40	60S ribosomal protein L30, putative OS=Trypanosoma cruzi (strain CL Brener) OX=353153 GN=Tc00.1047053503453.40 PE=4 SV=1	0.300218	-1.73592
Q4E3R2	TcCLB.506401.320	60S ribosomal protein L7a, putative OS=Trypanosoma cruzi (strain CL Brener) OX=353153 GN=Tc00.1047053506401.320 PE=4 SV=1	0.413938	-1.27251
Q4DPR3	TcCLB.511181.50	Mitochondrial processing peptidase, beta subunit, putative OS=Trypanosoma cruzi (strain CL Brener) OX=353153 GN=Tc00.1047053511181.50 PE=4 SV=1	0.351415	-1.50875
Q4DPR0	TcCLB.511181.80	Threonyl-tRNA synthetase, putative OS=Trypanosoma cruzi (strain CL Brener) OX=353153 GN=Tc00.1047053511181.80 PE=3 SV=1	0.410974	-1.28288
Q4D0Y0	TcCLB.510663.19	60S ribosomal subunit protein L31, putative OS=Trypanosoma cruzi (strain CL Brener) OX=353153 GN=Tc00.1047053510663.19 PE=4 SV=1	0.466935	-1.09871
Q4DJX1	TcCLB.510879.110	Ribosomal protein L3, putative OS=Trypanosoma cruzi (strain CL Brener) OX=353153 GN=Tc00.1047053510879.110 PE=3 SV=1	0.371614	-1.42812
Q4E186	TcCLB.506459.240	Elongation factor 1-gamma (EF-1-gamma), putative OS=Trypanosoma cruzi (strain CL Brener) OX=353153 GN=Tc00.1047053506459.240 PE=4 SV=1	0.227872	-2.1337
Q4D5D6	TcCLB.508805.20	Uncharacterized protein OS=Trypanosoma cruzi (strain CL Brener) OX=353153 GN=Tc00.1047053508805.20 PE=4 SV=1	0.454463	-1.13777
Q4DAW0	TcCLB.504069.53	Proteasome subunit alpha type OS=Trypanosoma cruzi (strain CL Brener) OX=353153 GN=Tc00.1047053504069.53 PE=3 SV=1	0.251457	-1.99162
Q4E078	TcCLB.503611.20	Ribosomal protein L24, putative OS=Trypanosoma cruzi (strain CL Brener) OX=353153 GN=Tc00.1047053503611.20 PE=1 SV=1	0.422791	-1.24198
Q4D6V2	TcCLB.506621.30	Ribonucleoside-diphosphate reductase small chain, putative OS=Trypanosoma cruzi (strain CL Brener) OX=353153 GN=Tc00.1047053506621.30 PE=4 SV=1	0.278351	-1.84502
Q4DNQ1	TcCLB.511589.260	Glycyl-tRNA synthetase, putative (Fragment) OS=Trypanosoma cruzi (strain CL Brener) OX=353153 GN=Tc00.1047053511589.260 PE=4 SV=1	0.397145	-1.33226
Q4D1H8	TcCLB.504069.30	60S ribosomal protein L32, putative OS=Trypanosoma cruzi (strain CL Brener) OX=353153 GN=Tc00.1047053504069.30 PE=1 SV=1	0.396375	-1.33506
Q4D5K2	TcCLB.508299.60	60S ribosomal protein L2, putative OS=Trypanosoma cruzi (strain CL Brener) OX=353153 GN=Tc00.1047053508299.60 PE=4 SV=1	0.464742	-1.1055
Q4D4S1	TcCLB.504163.30	40S ribosomal protein S9, putative OS=Trypanosoma cruzi (strain CL Brener) OX=353153 GN=Tc00.1047053504163.30 PE=1 SV=1	0.463936	-1.108
Q4DPQ8	TcCLB.511181.100	60S ribosomal protein L2, putative OS=Trypanosoma cruzi (strain CL Brener) OX=353153 GN=Tc00.1047053511181.100 PE=1 SV=1	0.165757	-2.59286
Q4DMS9	TcCLB.511545.20	Ribosomal protein L27, putative OS=Trypanosoma cruzi (strain CL Brener) OX=353153 GN=Tc00.1047053511545.20 PE=4 SV=1	0.401586	-1.31622
Q4DAV9	TcCLB.504069.56	60S ribosomal protein L37a, putative OS=Trypanosoma cruzi (strain CL Brener) OX=353153 GN=Tc00.1047053504069.56 PE=1 SV=1	0.378776	-1.40058
Q4DSI2	TcCLB.503861.10	Retrotransposon hot spot (RHS) protein, putative OS=Trypanosoma cruzi (strain CL Brener) OX=353153 GN=Tc00.1047053503861.10 PE=4 SV=1	0.351495	-1.50843
Q4E3Q7	TcCLB.506401.380	Surface protease GP63, putative OS=Trypanosoma cruzi (strain CL Brener) OX=353153 GN=Tc00.1047053506401.380 PE=4 SV=1	0.431969	-1.211
Q4CKU7	TcCLB.399997.10	Retrotransposon hot spot (RHS) protein, putative (Fragment) OS=Trypanosoma cruzi (strain CL Brener) OX=353153 GN=Tc00.1047053399997.10 PE=4 SV=1	0.371829	-1.42729
Q4CT37	TcCLB.511899.40	2-amino-3-ketobutyrate coenzyme A ligase, putative OS=Trypanosoma cruzi (strain CL Brener) OX=353153 GN=Tc00.1047053511899.40 PE=3 SV=1	0.318936	-1.64866
Q4D205	TcCLB.503575.34	Ribosomal protein L38, putative OS=Trypanosoma cruzi (strain CL Brener) OX=353153 GN=Tc00.1047053503575.34 PE=3 SV=1	0.462509	-1.11245
Q4E2P8	TcCLB.504153.360	Succinyl-CoA:3-ketoacid-coenzyme A transferase OS=Trypanosoma cruzi (strain CL Brener) OX=353153 GN=Tc00.1047053504153.360 PE=3 SV=1	0.297432	-1.74937
Q4E0D8	TcCLB.508999.190	Calpain-like cysteine peptidase, putative OS=Trypanosoma cruzi (strain CL Brener) OX=353153 GN=Tc00.1047053508999.190 PE=3 SV=1	0.393882	-1.34416
Q4DH96	TcCLB.511285.120	ATP-dependent RNA helicase, putative OS=Trypanosoma cruzi (strain CL Brener) OX=353153 GN=Tc00.1047053511285.120 PE=3 SV=1	0.352875	-1.50277
Q4E5I8	TcCLB.511277.70	Elongation factor TU, putative OS=Trypanosoma cruzi (strain CL Brener) OX=353153 GN=Tc00.1047053511277.70 PE=4 SV=1	0.479835	-1.05939
Q4CYE4	TcCLB.503801.20	40S ribosomal protein S26 OS=Trypanosoma cruzi (strain CL Brener) OX=353153 GN=Tc00.1047053503801.20 PE=1 SV=1	0.382306	-1.3872
Q4CW42	TcCLB.511163.40	PSP1 C-terminal domain-containing protein OS=Trypanosoma cruzi (strain CL Brener) OX=353153 GN=Tc00.1047053511163.40 PE=4 SV=1	0.407711	-1.29438
Q4CUP4	TcCLB.506047.20	Retrotransposon hot spot (RHS) protein, putative OS=Trypanosoma cruzi (strain CL Brener) OX=353153 GN=Tc00.1047053506047.20 PE=4 SV=1	0.367449	-1.44438
Q4DPZ5	TcCLB.509179.100	FAD-binding PCMH-type domain-containing protein OS=Trypanosoma cruzi (strain CL Brener) OX=353153 GN=Tc00.1047053509179.100 PE=4 SV=1	0.115264	-3.11698
Q4DA56	TcCLB.507019.20	Nitrate reductase, putative OS=Trypanosoma cruzi (strain CL Brener) OX=353153 GN=Tc00.1047053507019.20 PE=3 SV=1	0.186753	-2.4208
Q4CUG6	TcCLB.507211.40	Inosine-5'-monophosphate dehydrogenase OS=Trypanosoma cruzi (strain CL Brener) OX=353153 GN=Tc00.1047053507211.40 PE=3 SV=1	0.473476	-1.07864
Q4DG45	TcCLB.510761.14	60S ribosomal protein L26, putative OS=Trypanosoma cruzi (strain CL Brener) OX=353153 GN=Tc00.1047053510761.14 PE=1 SV=1	0.464776	-1.10539
Q4DPS1	TcCLB.507047.150	FAD-binding PCMH-type domain-containing protein OS=Trypanosoma cruzi (strain CL Brener) OX=353153 GN=Tc00.1047053507047.150 PE=4 SV=1	0.317857	-1.65355
Q4DZB0	TcCLB.504105.20	Eukaryotic translation initiation factor 5, putative OS=Trypanosoma cruzi (strain CL Brener) OX=353153 GN=Tc00.1047053504105.20 PE=4 SV=1	0.451648	-1.14673
Q4E501	TcCLB.508873.420	Uncharacterized protein OS=Trypanosoma cruzi (strain CL Brener) OX=353153 GN=Tc00.1047053508873.420 PE=4 SV=1	0.302442	-1.72527
Q4CRM4	TcCLB.503625.10	Asparagine synthetase A, putative OS=Trypanosoma cruzi (strain CL Brener) OX=353153 GN=Tc00.1047053503625.10 PE=4 SV=1	0.340375	-1.5548
Q4CPV7	TcCLB.503819.30	Eukaryotic translation initiation factor 2 subunit, putative OS=Trypanosoma cruzi (strain CL Brener) OX=353153 GN=Tc00.1047053503819.30 PE=4 SV=1	0.399054	-1.32535
Q4CZT6	TcCLB.506151.30	Small GTP-binding protein Rab11, putative OS=Trypanosoma cruzi (strain CL Brener) OX=353153 GN=Tc00.1047053506151.30 PE=4 SV=1	0.292889	-1.77157
Q4DQV0	TcCLB.511911.130	Phosphoglucomutase, putative OS=Trypanosoma cruzi (strain CL Brener) OX=353153 GN=Tc00.1047053511911.130 PE=3 SV=1	0.477324	-1.06696
Q4CVX1	TcCLB.507673.20	60S ribosomal protein L13a, putative OS=Trypanosoma cruzi (strain CL Brener) OX=353153 GN=Tc00.1047053507673.20 PE=3 SV=1	0.395465	-1.33838
Q9GT49	TRS	Trypanothione synthetase OS=Trypanosoma cruzi (strain CL Brener) OX=353153 GN=TRS PE=1 SV=1	0.431086	-1.21395
Q4CW30	TcCLB.503995.50	Oligopeptidase B, putative OS=Trypanosoma cruzi (strain CL Brener) OX=353153 GN=Tc00.1047053503995.50 PE=4 SV=1	0.378569	-1.40137
Q4D147	TcCLB.507015.10	Retrotransposon hot spot (RHS) protein, putative OS=Trypanosoma cruzi (strain CL Brener) OX=353153 GN=Tc00.1047053507015.10 PE=4 SV=1	0.240812	-2.05402
Q4DZE4	TcCLB.506825.190	Uncharacterized protein OS=Trypanosoma cruzi (strain CL Brener) OX=353153 GN=Tc00.1047053506825.190 PE=4 SV=1	0.492116	-1.02293
Q4DKM0	TcCLB.506843.40	Retrotransposon hot spot (RHS) protein, putative OS=Trypanosoma cruzi (strain CL Brener) OX=353153 GN=Tc00.1047053506843.40 PE=4 SV=1	0.373321	-1.42151
Q4DC80	TcCLB.511151.90	Glycerol-3-phosphate dehydrogenase OS=Trypanosoma cruzi (strain CL Brener) OX=353153 GN=Tc00.1047053511151.90 PE=3 SV=1	0.279943	-1.83679
Q4D2M5	TcCLB.506931.20	Uncharacterized protein OS=Trypanosoma cruzi (strain CL Brener) OX=353153 GN=Tc00.1047053506931.20 PE=4 SV=1	0.415052	-1.26863
Q4DB26	TcCLB.506963.20	60S ribosomal protein L34, putative OS=Trypanosoma cruzi (strain CL Brener) OX=353153 GN=Tc00.1047053506963.20 PE=1 SV=1	0.449455	-1.15375
Q4CNH7	TcCLB.509057.20	Importin subunit alpha OS=Trypanosoma cruzi (strain CL Brener) OX=353153 GN=Tc00.1047053509057.20 PE=3 SV=1	0.474891	-1.07433
Q4CNF4	TcCLB.508197.10	60S ribosomal protein L11, putative OS=Trypanosoma cruzi (strain CL Brener) OX=353153 GN=Tc00.1047053508197.10 PE=1 SV=1	0.377139	-1.40683
Q4DJY0	TcCLB.510879.30	Uncharacterized protein OS=Trypanosoma cruzi (strain CL Brener) OX=353153 GN=Tc00.1047053510879.30 PE=4 SV=1	0.490729	-1.027
Q4CLF1	TcCLB.508537.10	Glyceraldehyde 3-phosphate dehydrogenase, cytosolic, putative (Fragment) OS=Trypanosoma cruzi (strain CL Brener) OX=353153 GN=Tc00.1047053508537.10 PE=4 SV=1	0.479333	-1.0609
Q4CY83	TcCLB.510001.59	ANK_REP_REGION domain-containing protein (Fragment) OS=Trypanosoma cruzi (strain CL Brener) OX=353153 GN=Tc00.1047053510001.59 PE=4 SV=1	0.30653	-1.7059
Q4CV38	TcCLB.503689.4	Rab1 small GTP-binding protein, putative OS=Trypanosoma cruzi (strain CL Brener) OX=353153 GN=Tc00.1047053503689.4 PE=4 SV=1	0.445506	-1.16648
Q4DAD2	TcCLB.508989.90	MIF4G domain-containing protein OS=Trypanosoma cruzi (strain CL Brener) OX=353153 GN=Tc00.1047053508989.90 PE=4 SV=1	0.311595	-1.68226
Q4D7H6	TcCLB.511801.60	Mitochondrial DEAD box protein, putative OS=Trypanosoma cruzi (strain CL Brener) OX=353153 GN=Tc00.1047053511801.60 PE=3 SV=1	0.416857	-1.26237
Q4DLI2	TcCLB.508637.150	Ribonuclease L inhibitor, putative OS=Trypanosoma cruzi (strain CL Brener) OX=353153 GN=Tc00.1047053508637.150 PE=4 SV=1	0.371644	-1.42801
Q4CPC6	TcCLB.508863.10	Uncharacterized protein OS=Trypanosoma cruzi (strain CL Brener) OX=353153 GN=Tc00.1047053508863.10 PE=4 SV=1	0.448334	-1.15736
Q4DI49	TcCLB.509151.140	60S ribosomal protein L23a, putative OS=Trypanosoma cruzi (strain CL Brener) OX=353153 GN=Tc00.1047053509151.140 PE=3 SV=1	0.438942	-1.1879
Q4DL51	TcCLB.509029.130	Cyclin 1, putative OS=Trypanosoma cruzi (strain CL Brener) OX=353153 GN=Tc00.1047053509029.130 PE=4 SV=1	0.163945	-2.60872
Q4D3S5	TcCLB.510349.10	Epimerase domain-containing protein OS=Trypanosoma cruzi (strain CL Brener) OX=353153 GN=Tc00.1047053510349.10 PE=4 SV=1	0.40241	-1.31326
Q4DTE9	TcCLB.510311.140	Arginine N-methyltransferase, putative OS=Trypanosoma cruzi (strain CL Brener) OX=353153 GN=Tc00.1047053510311.140 PE=4 SV=1	0.348124	-1.52233
Q4CZN2	TcCLB.511353.10	Peptidylprolyl isomerase OS=Trypanosoma cruzi (strain CL Brener) OX=353153 GN=Tc00.1047053511353.10 PE=4 SV=1	0.478219	-1.06426
Q4CRR5	TcCLB.508473.10	Retrotransposon hot spot (RHS) protein, putative OS=Trypanosoma cruzi (strain CL Brener) OX=353153 GN=Tc00.1047053508473.10 PE=4 SV=1	0.478784	-1.06255
Q4CT78	TcCLB.504177.20	Fatty acyl CoA synthetase 2, putative OS=Trypanosoma cruzi (strain CL Brener) OX=353153 GN=Tc00.1047053504177.20 PE=4 SV=1	0.450021	-1.15194
Q4D4Q2	TcCLB.506229.30	Uncharacterized protein OS=Trypanosoma cruzi (strain CL Brener) OX=353153 GN=Tc00.1047053506229.30 PE=4 SV=1	0.272433	-1.87603
Q4DXY3	TcCLB.510431.110	PH domain-containing protein OS=Trypanosoma cruzi (strain CL Brener) OX=353153 GN=Tc00.1047053510431.110 PE=4 SV=1	0.228038	-2.13266
Q4CTC0	TcCLB.503607.4	Retrotransposon hot spot (RHS) protein, putative (Fragment) OS=Trypanosoma cruzi (strain CL Brener) OX=353153 GN=Tc00.1047053503607.4 PE=4 SV=1	0.463182	-1.11035
Q4D083	ALP3	Actin, putative OS=Trypanosoma cruzi (strain CL Brener) OX=353153 GN=ALP3 PE=3 SV=1	0.354518	-1.49607
Q4CSL2	TcCLB.503395.40	60S ribosomal protein L18, putative OS=Trypanosoma cruzi (strain CL Brener) OX=353153 GN=Tc00.1047053503395.40 PE=4 SV=1	0.434593	-1.20226
Q4DFU1	TcCLB.507765.110	Uncharacterized protein OS=Trypanosoma cruzi (strain CL Brener) OX=353153 GN=Tc00.1047053507765.110 PE=4 SV=1	0.405677	-1.3016
Q4DDZ9	TcCLB.508303.10	Alanine racemase 2, putative OS=Trypanosoma cruzi (strain CL Brener) OX=353153 GN=Tc00.1047053508303.10 PE=3 SV=1	0.171011	-2.54784
Q4DTE6	TcCLB.510311.170	Uncharacterized protein OS=Trypanosoma cruzi (strain CL Brener) OX=353153 GN=Tc00.1047053510311.170 PE=4 SV=1	0.427615	-1.22562
Q4D7L9	TcCLB.509453.20	Uncharacterized protein OS=Trypanosoma cruzi (strain CL Brener) OX=353153 GN=Tc00.1047053509453.20 PE=4 SV=1	0.466621	-1.09968
Q4CZH6	TcCLB.509471.40	Uncharacterized protein OS=Trypanosoma cruzi (strain CL Brener) OX=353153 GN=Tc00.1047053509471.40 PE=4 SV=1	0.20345	-2.29726
Q4D2F2	TcCLB.509797.40	Isoleucyl-tRNA synthetase, putative OS=Trypanosoma cruzi (strain CL Brener) OX=353153 GN=Tc00.1047053509797.40 PE=3 SV=1	0.465293	-1.10379
Q4E2W4	TcCLB.508175.329	60S ribosomal protein L19, putative OS=Trypanosoma cruzi (strain CL Brener) OX=353153 GN=Tc00.1047053508175.329 PE=3 SV=1	0.495254	-1.01376
Q4CMC7	TcCLB.506551.10	Uncharacterized protein OS=Trypanosoma cruzi (strain CL Brener) OX=353153 GN=Tc00.1047053506551.10 PE=4 SV=1	0.309266	-1.69308
Q4DD69	TcCLB.503975.40	Uncharacterized protein OS=Trypanosoma cruzi (strain CL Brener) OX=353153 GN=Tc00.1047053503975.40 PE=4 SV=1	0.345993	-1.53118
Q4DTU8	TcCLB.508693.180	Ankyrin, putative OS=Trypanosoma cruzi (strain CL Brener) OX=353153 GN=Tc00.1047053508693.180 PE=4 SV=1	0.367006	-1.44612
Q4DCB6	TcCLB.506933.20	Ribonucleoside-diphosphate reductase OS=Trypanosoma cruzi (strain CL Brener) OX=353153 GN=Tc00.1047053506933.20 PE=3 SV=1	0.427788	-1.22503
Q4DNJ7	TcCLB.506871.180	Uncharacterized protein OS=Trypanosoma cruzi (strain CL Brener) OX=353153 GN=Tc00.1047053506871.180 PE=4 SV=1	0.30536	-1.71142
Q4DTC5	TcCLB.509157.279	Chaperonin HSP60 mitochondrial, putative (Fragment) OS=Trypanosoma cruzi (strain CL Brener) OX=353153 GN=Tc00.1047053509157.279 PE=3 SV=1	0.267543	-1.90216
Q4D007	TcCLB.509563.40	DFRP_C domain-containing protein OS=Trypanosoma cruzi (strain CL Brener) OX=353153 GN=Tc00.1047053509563.40 PE=4 SV=1	0.488516	-1.03352
Q4D617	TcCLB.506585.70	p450 reductase, putative OS=Trypanosoma cruzi (strain CL Brener) OX=353153 GN=Tc00.1047053506585.70 PE=4 SV=1	0.232669	-2.10365
Q4DQB5	TcCLB.511827.60	CCR4 associated factor, putative OS=Trypanosoma cruzi (strain CL Brener) OX=353153 GN=Tc00.1047053511827.60 PE=4 SV=1	0.444729	-1.169
Q4CQ47	TcCLB.507913.20	Phosphomevalonate kinase-like protein, putative OS=Trypanosoma cruzi (strain CL Brener) OX=353153 GN=Tc00.1047053507913.20 PE=4 SV=1	0.130559	-2.93723
Q4CR19	TcCLB.509445.30	Farnesyl synthetase, putative OS=Trypanosoma cruzi (strain CL Brener) OX=353153 GN=Tc00.1047053509445.30 PE=3 SV=1	0.252848	-1.98366
Q4E0J8	TcCLB.509429.310	Beta-lactamase domain-containing protein OS=Trypanosoma cruzi (strain CL Brener) OX=353153 GN=Tc00.1047053509429.310 PE=4 SV=1	0.432653	-1.20872
Q4DKL8	TcCLB.506843.100	Retrotransposon hot spot (RHS) protein, putative OS=Trypanosoma cruzi (strain CL Brener) OX=353153 GN=Tc00.1047053506843.100 PE=4 SV=1	0.403191	-1.31046
Q4D9G7	TcCLB.508299.70	Peroxisome targeting signal 1 receptor, putative OS=Trypanosoma cruzi (strain CL Brener) OX=353153 GN=Tc00.1047053508299.70 PE=4 SV=1	0.444561	-1.16955
Q4DNS0	TcCLB.511589.74	Uncharacterized protein OS=Trypanosoma cruzi (strain CL Brener) OX=353153 GN=Tc00.1047053511589.74 PE=4 SV=1	0.322058	-1.63461
Q4D2N2	TcCLB.509005.40	SET domain-containing protein OS=Trypanosoma cruzi (strain CL Brener) OX=353153 GN=Tc00.1047053509005.40 PE=4 SV=1	0.387296	-1.36849
Q4DRQ2	TcCLB.506739.200	Protein phosphatase 2C, putative OS=Trypanosoma cruzi (strain CL Brener) OX=353153 GN=Tc00.1047053506739.200 PE=4 SV=1	0.413756	-1.27315
Q4DJC2	TcCLB.508851.130	Uncharacterized protein OS=Trypanosoma cruzi (strain CL Brener) OX=353153 GN=Tc00.1047053508851.130 PE=4 SV=1	0.374745	-1.41602
Q4CWM6	TcCLB.510997.30	Uncharacterized protein OS=Trypanosoma cruzi (strain CL Brener) OX=353153 GN=Tc00.1047053510997.30 PE=4 SV=1	0.261188	-1.93684
Q4CP89	TcCLB.506927.20	WD_REPEATS_REGION domain-containing protein OS=Trypanosoma cruzi (strain CL Brener) OX=353153 GN=Tc00.1047053506927.20 PE=4 SV=1	0.328859	-1.60446
Q4CUA4	TcCLB.508205.20	Nucleolar RNA helicase II, putative OS=Trypanosoma cruzi (strain CL Brener) OX=353153 GN=Tc00.1047053508205.20 PE=4 SV=1	0.366573	-1.44783
Q4CVB7	TcCLB.503687.20	Glyceraldehyde-3-phosphate dehydrogenase, putative OS=Trypanosoma cruzi (strain CL Brener) OX=353153 GN=Tc00.1047053503687.20 PE=3 SV=1	0.489294	-1.03123
Q4D923	TcCLB.510165.110	Retrotransposon hot spot (RHS) protein, putative OS=Trypanosoma cruzi (strain CL Brener) OX=353153 GN=Tc00.1047053510165.110 PE=4 SV=1	0.37031	-1.43319
Q4DX81	TcCLB.506945.190	Cytochrome p450-like protein, putative OS=Trypanosoma cruzi (strain CL Brener) OX=353153 GN=Tc00.1047053506945.190 PE=3 SV=1	0.374473	-1.41707
Q4E542	TcCLB.510359.300	Uncharacterized protein OS=Trypanosoma cruzi (strain CL Brener) OX=353153 GN=Tc00.1047053510359.300 PE=4 SV=1	0.474957	-1.07413
Q4E5Z1	TcCLB.508153.1050	Uncharacterized protein OS=Trypanosoma cruzi (strain CL Brener) OX=353153 GN=Tc00.1047053508153.1050 PE=4 SV=1	0.389789	-1.35923
Q4DL58	TcCLB.509029.60	Uncharacterized protein OS=Trypanosoma cruzi (strain CL Brener) OX=353153 GN=Tc00.1047053509029.60 PE=4 SV=1	0.470659	-1.08725
Q4CYZ0	TcCLB.509877.40	Uncharacterized protein OS=Trypanosoma cruzi (strain CL Brener) OX=353153 GN=Tc00.1047053509877.40 PE=4 SV=1	0.428039	-1.22419
Q4CMY4	TcCLB.503509.10	Uncharacterized protein OS=Trypanosoma cruzi (strain CL Brener) OX=353153 GN=Tc00.1047053503509.10 PE=4 SV=1	0.321982	-1.63495
Q4DPB6	TcCLB.509647.13	Uncharacterized protein (Fragment) OS=Trypanosoma cruzi (strain CL Brener) OX=353153 GN=Tc00.1047053509647.13 PE=4 SV=1	0.449316	-1.1542
Q4DX93	TcCLB.506945.50	Uncharacterized protein OS=Trypanosoma cruzi (strain CL Brener) OX=353153 GN=Tc00.1047053506945.50 PE=4 SV=1	0.335659	-1.57493
Q4DZN5	TcCLB.504147.99	Uncharacterized protein OS=Trypanosoma cruzi (strain CL Brener) OX=353153 GN=Tc00.1047053504147.99 PE=4 SV=1	0.315159	-1.66585
Q4CPV1	TcCLB.510581.9	Receptor-type adenylate cyclase, putative (Fragment) OS=Trypanosoma cruzi (strain CL Brener) OX=353153 GN=Tc00.1047053510581.9 PE=4 SV=1	0.208645	-2.26088
Q4CWB3	TcCLB.508369.50	Acetyl-CoA carboxylase, putative (Fragment) OS=Trypanosoma cruzi (strain CL Brener) OX=353153 GN=Tc00.1047053508369.50 PE=4 SV=1	0.241316	-2.051
Q4D7B1	TcCLB.510743.100	Chaperone DnaJ protein, putative OS=Trypanosoma cruzi (strain CL Brener) OX=353153 GN=Tc00.1047053510743.100 PE=3 SV=1	0.376217	-1.41036
Q4E2Y4	TcCLB.508175.100	Uncharacterized protein OS=Trypanosoma cruzi (strain CL Brener) OX=353153 GN=Tc00.1047053508175.100 PE=4 SV=1	0.444737	-1.16897
Q4DEE1	TcCLB.506405.50	Serine-palmitoyl-CoA transferase, putative OS=Trypanosoma cruzi (strain CL Brener) OX=353153 GN=Tc00.1047053506405.50 PE=4 SV=1	0.304997	-1.71313
Q4DD36	TcCLB.511025.80	Uncharacterized protein OS=Trypanosoma cruzi (strain CL Brener) OX=353153 GN=Tc00.1047053511025.80 PE=4 SV=1	0.365618	-1.45159
Q4DQF9	TcCLB.506773.40	3-methylcrotonoyl-CoA carboxylase beta subunit, putative OS=Trypanosoma cruzi (strain CL Brener) OX=353153 GN=Tc00.1047053506773.40 PE=4 SV=1	0.497911	-1.00604
Q4CS37	TcCLB.509835.20	Translation initiation factor eIF2B subunit-like protein, putative OS=Trypanosoma cruzi (strain CL Brener) OX=353153 GN=Tc00.1047053509835.20 PE=3 SV=1	0.240811	-2.05403
Q4E5P9	TcCLB.506529.320	Uncharacterized protein OS=Trypanosoma cruzi (strain CL Brener) OX=353153 GN=Tc00.1047053506529.320 PE=4 SV=1	0.408445	-1.29179
Q4CPP1	TcCLB.507929.10	Kinesin, putative (Fragment) OS=Trypanosoma cruzi (strain CL Brener) OX=353153 GN=Tc00.1047053507929.10 PE=3 SV=1	0.370674	-1.43178
Q4CW01	TcCLB.509013.19	Calpain-like cysteine peptidase, putative (Fragment) OS=Trypanosoma cruzi (strain CL Brener) OX=353153 GN=Tc00.1047053509013.19 PE=3 SV=1	0.453829	-1.13978
Q4DF46	TcCLB.508177.30	ATP-grasp domain-containing protein OS=Trypanosoma cruzi (strain CL Brener) OX=353153 GN=Tc00.1047053508177.30 PE=4 SV=1	0.379522	-1.39775
Q4CXW9	TcCLB.508041.60	Eukaryotic release factor 3, putative OS=Trypanosoma cruzi (strain CL Brener) OX=353153 GN=Tc00.1047053508041.60 PE=4 SV=1	0.371949	-1.42682
Q4DWT3	TcCLB.508409.130	Protein transport protein Sec24A, putative OS=Trypanosoma cruzi (strain CL Brener) OX=353153 GN=Tc00.1047053508409.130 PE=4 SV=1	0.382845	-1.38517
Q4DQB8	TcCLB.511827.30	Uncharacterized protein OS=Trypanosoma cruzi (strain CL Brener) OX=353153 GN=Tc00.1047053511827.30 PE=4 SV=1	0.339163	-1.55995
Q4CX97	TcCLB.507583.20	Nucleolar protein, putative OS=Trypanosoma cruzi (strain CL Brener) OX=353153 GN=Tc00.1047053507583.20 PE=3 SV=1	0.345796	-1.53201
Q4DWI0	TcCLB.511725.120	Uncharacterized protein OS=Trypanosoma cruzi (strain CL Brener) OX=353153 GN=Tc00.1047053511725.120 PE=4 SV=1	0.437171	-1.19373
Q4E631	TcCLB.508153.610	TPR_REGION domain-containing protein OS=Trypanosoma cruzi (strain CL Brener) OX=353153 GN=Tc00.1047053508153.610 PE=4 SV=1	0.36755	-1.44399
Q4E1M0	TcCLB.508909.40	Uncharacterized protein OS=Trypanosoma cruzi (strain CL Brener) OX=353153 GN=Tc00.1047053508909.40 PE=4 SV=1	0.269436	-1.89199
Q4D6J0	TcCLB.506721.30	Calpain-like cysteine peptidase, putative OS=Trypanosoma cruzi (strain CL Brener) OX=353153 GN=Tc00.1047053506721.30 PE=3 SV=1	0.331216	-1.59416
Q4DKP3	TcCLB.503897.20	Uncharacterized protein OS=Trypanosoma cruzi (strain CL Brener) OX=353153 GN=Tc00.1047053503897.20 PE=4 SV=1	0.221477	-2.17477
Q4CYE7	TcCLB.507629.30	Uncharacterized protein OS=Trypanosoma cruzi (strain CL Brener) OX=353153 GN=Tc00.1047053507629.30 PE=4 SV=1	0.304567	-1.71517
Q4DQP9	TcCLB.509167.180	Kinesin, putative OS=Trypanosoma cruzi (strain CL Brener) OX=353153 GN=Tc00.1047053509167.180 PE=3 SV=1	0.472649	-1.08116
Q4DF41	TcCLB.508177.70	Uncharacterized protein OS=Trypanosoma cruzi (strain CL Brener) OX=353153 GN=Tc00.1047053508177.70 PE=4 SV=1	0.159228	-2.65083
Q4DG51	TcCLB.511693.100	Long-chain-fatty-acid-CoA ligase protein, putative OS=Trypanosoma cruzi (strain CL Brener) OX=353153 GN=Tc00.1047053511693.100 PE=4 SV=1	0.251797	-1.98967
Q4DD65	TcCLB.503975.100	Uncharacterized protein OS=Trypanosoma cruzi (strain CL Brener) OX=353153 GN=Tc00.1047053503975.100 PE=4 SV=1	0.448527	-1.15673
Q4DTI1	TcCLB.508737.30	Uncharacterized protein OS=Trypanosoma cruzi (strain CL Brener) OX=353153 GN=Tc00.1047053508737.30 PE=4 SV=1	0.454873	-1.13646
Q4DWK5	TcCLB.506755.110	Uncharacterized protein OS=Trypanosoma cruzi (strain CL Brener) OX=353153 GN=Tc00.1047053506755.110 PE=4 SV=1	0.467376	-1.09734
Q4DCU5	TcCLB.506839.30	Uncharacterized protein OS=Trypanosoma cruzi (strain CL Brener) OX=353153 GN=Tc00.1047053506839.30 PE=4 SV=1	0.426157	-1.23054
Q4D498	TcCLB.508809.40	Uncharacterized protein OS=Trypanosoma cruzi (strain CL Brener) OX=353153 GN=Tc00.1047053508809.40 PE=4 SV=1	0.40939	-1.28845
Q4E0R5	TcCLB.506297.30	Uncharacterized protein OS=Trypanosoma cruzi (strain CL Brener) OX=353153 GN=Tc00.1047053506297.30 PE=4 SV=1	0.238274	-2.06931
Q4DA32	TcCLB.503733.80	Uncharacterized protein OS=Trypanosoma cruzi (strain CL Brener) OX=353153 GN=Tc00.1047053503733.80 PE=4 SV=1	0.401593	-1.31619
Q4DG63	TcCLB.511575.100	Protein transport protein Sec23, putative OS=Trypanosoma cruzi (strain CL Brener) OX=353153 GN=Tc00.1047053511575.100 PE=4 SV=1	0.0636306	-3.97414
Q4DZE6	TcCLB.506825.170	Lanosterol synthase, putative OS=Trypanosoma cruzi (strain CL Brener) OX=353153 GN=Tc00.1047053506825.170 PE=3 SV=1	0.259173	-1.94801
Q4D7T7	TcCLB.504047.50	Uncharacterized protein OS=Trypanosoma cruzi (strain CL Brener) OX=353153 GN=Tc00.1047053504047.50 PE=4 SV=1	0.168072	-2.57285
Q4CX46	TcCLB.509585.10	Dynein heavy chain, putative (Fragment) OS=Trypanosoma cruzi (strain CL Brener) OX=353153 GN=Tc00.1047053509585.10 PE=4 SV=1	0.390944	-1.35497
